# Supplementary material for: Concurrent presentation of thyroid storm and diabetic ketoacidosis: a systematic review of previously reported cases
Source: BMC Endocr Disord. 2019 May 17;19:49. doi: 10.1186/s12902-019-0374-3 (PMC6525384; doi:10.1186/s12902-019-0374-3)
Supplement: Supplementary file 1 — Datasheet of the review on thyroid storm and diabetic ketoacidosis, 2018. Description of data – This provides the data extracted for the review. (XLSX 42 kb) [file 12902_2019_374_MOESM1_ESM.xlsx]

## Sheet: Data
No	Title	Journal	Year	Volume	Issue : Page	Authors	Quality assessment with CARE guidelines (Out of 30)	Gender	Age	Nationality	Country	WHO region	Presenting Complaints	Diabetic ketoacidosis- Diagnostic criteria								DK- Score	Thyroid storm diagnostic criteria- Burch-Wartofsky							Probable Burch-Wartofsky Point Score	Reported Burch-Wartofsky Point Score	Justification for the score difference	Japan Thyroid Association criteria				Past medical history	Order of diagnosis (Diabetes Mellitus vs Grave's disease)		Anti-thyroid drugs	Anti-thyroid drug compliance	Diabetic drugs	Diabetic drug compliance	Current diabetic type	Examination
														Plasma glucose (mmol/L)	Arterial pH	Serum bicarbonate (mmol/L)	Urine ketone	Serum ketone	Effective serum osmolality (mmol/kg)	Anion gap (mmol/L)	Mental status		Temperature (˚C)	Tachycardia (beats per minute)	Atrial fibrillation	Congestive heart failure	Gastrointestinal-hepatic dysfunction	Central nervous system dysfunction	Probable precipitating event				TSH level (mIU/L)	Free T3 level (pmol/L)	Free T4 level (pmol/L)	Grade of TS		1st	2nd						General and Thyroid Gland	Cardio	Respiratory	Neuro	Abdominal
1	Concurrent Presentation of Diabetic Ketoacidosis and Thyrotoxicosis in a Diabetic Patient	Resuscitation & Intensive Care Med	2017	2	95-98	Cheng, E., Chen, T., Lin, C. and Chen, R.	21	F	17	N/M	Taiwan	Western Pacific	Persistent vomiting associated with poor appetite, abdominal pain, and muscle weakness for 1 day.	25.28	7.244	9.6	Positive	−	−	−	N/M	Severe	37.8	170	N/M	N/M	Moderate	N/M	N/M	55	N/M	−	< 0.05	−	44.53	TS2 First combination	T1DM for 10 years.	T1DM	N/M	N/M	N/M	N/M	N/M	T1D	Thyroid goitre over the anterior neck	BP-113/42 mmHg	N/M	N/M	N/M
2	Thyroid Storm Precipitated by Diabetic Ketoacidosis and Influenza A: A Case Report and Literature Review	Internal Medicine	2017	56	2:181-185	Ikeoka, T., Otsuka, H., Fujita, N., Masuda, Y., Maeda, S., Horie, I., Ando,T., Abiru, N. and Kawakami, A.	25	F	46	N/M	Japan	Western Pacific	Polydipsia, polyuria, and fatigue approximately four months prior to admission. 1-month complaint of appetite loss, approximately 7 kg weight loss, fatigue, nausea, and sweating.	26.22	7.03	3.4	Positive	−	282.22	31.6	Drowsy	Severe	37	200	P	A	Moderate	A	Influenza A 3 days before admission and Poor compliance of antithyroid drug	55	55	−	0.005	23.64	36.42	TS2 First combination	GD-4 yrs. Asthma	GD	N/M	Methimazole	Poor	N/M	N/M	T1D	Diffuse goitre with bilateral exophthalmoses. Skin was warm and wet. No lower extremity edema.	BP-90/60 mmHg	Respiratory rate-32 breaths/min, oxygen saturation of 99% in 5 L nasal air, lungs were clear when auscultated, Partial pressure of oxygen-160.0 mmHg, Partial pressure of carbon dioxide-13.4 mmHg	Glasgow coma scale (GCS) score-14.	Abdomen was soft and non-tender.
3	Simultaneous occurrence of diabetic ketoacidosis, thyroid storm, and multiple cerebral infarctions due to Moyamoya disease	Journal of Pediatric Endocrinology and Metabolism	2016	29	2:221-225	Noh, B.H., Cho, W. and Ahn, S.Y.	23	F	16	N/M	Republic of Korea	Western Pacific	Increased appetite and polyphagia during the past 1 year. Polydipsia and polyuria 2–3 weeks prior and had epigastric pain and vomiting 2 days before the hospital visit. Dizziness and palpitations. After 6 hrs- hot and stuffy, broke into a sweat. Suddenly became confused.	26.78	7.193	7.6	−	−	−	−	Drowsy	Severe	38.5	212	A	A	Moderate	Mild	N/M	60	65	No score break down	< 0.001	−	154.44	TS1 First combination	Secondary amenorrhea	N/M	N/M	N/M	N/M	N/M	N/M	T1D	Dehydrated tongue and a grade II goitre. The pubertal stage was breast III and pubic hair II.	BP-130/70 mmHg	pCO2 19.5 mm Hg	Developed right hemiplegia several hours later admission.	N/M
4	Thyroid storm presenting as psychosis: masked by diabetic ketoacidosis	Journal of community hospital internal medicine perspectives	2016	6	4:31750	Memon, R., Fan, W.,Snyder, R. Krishnamurthy, M.	23	F	69	N/M	USA	Region of the Americas	Confused, agitated, and yelling incoherently.	24.67	7.26	17	Positive	Positive	−	17	N/M	Mild	38.4	130	A	A	A	Moderate	Post-Surgery	65	65	−	0.06	−	30.63	TS1 First combination	T2DM, hypertension, hyperlipidemia, asthma, and panniculitis of the abdominal wall.	T2DM	N/M	N/M	N/M	Insulin therapy	N/M	T2D	N/M	N/M	N/M	The psychosis of the patient became more evident and was characterized by hallucinations, paranoia, incoherence, screaming, inappropriate laughter, and combativeness with the staff. Continued to manifest severe psychosis. Appeared more lucid, calm, and her speech became coherent.	Foul-smelling discharge emanating from abdominal wound.
5	A case of Takotsubo cardiomyopathy precipitated by thyroid storm and diabetic ketoacidosis with poor prognosis	Acta Cardiologica Sinica	2014	30	6: 574-577	Wu, W., Hsu, P., Huang, H., Chen, Y. and Chien, S.	23	F	81	N/M	Taiwan	Western Pacific	Anxiety and excessive sweating in the last three months. Palpitation, chest tightness, and abdominal fullness in combination with vomiting and diarrhea .	31.44	7.16	8.3	−	Positive	339	High	N/M	Severe	38.5	146	A	A	Moderate	Mild	N/M	60	60	−	<0.00003	−	79.02	TS1 First combination	T2DM, hypertension and an old cerebral vascular accident.	T2DM	N/M	N/M	N/M	N/M	N/M	T2D	N/M	BP-110/60 mmHg.	Respiratory rate 22/min, dyspnoea Arterial blood gas revealed progression of hypoxemia.	unconscious	N/M
6	Severe diabetic ketoacidosis and acute pericarditis precipitated by concomitant Graves′ thyrotoxicosis in type 1 diabetic patient	Journal of Health Specialties	2014	2	4:177-9	Alshareef, M.A., Khan, P.M., Bokhari, S. and El Saoud, H.A.	23	M	20	N/M	Saudi Arabia	Eastern Mediterranean	Nausea, abdominal pain, polyuria and polydipsia of 1 day duration. 6 hours after admission-complained about of central chest pain which was sharp in character and worse on deep inspiration.	20.3	7.15	6	Positive	Positive	317	31	Drowsy	Severe	37	130	N/M	N/M	Moderate	Mild	N/M	40	N/M	−	0.006	−	612.61	TS1 First combination	T1DM of 8 years duration.	T1DM	N/M	N/M	N/M	Pre-mix insulin treatment	N/M	T1D	Dehydrated. A mild diffuse thyromegaly (×2) was revealed.	BP-95/60 mmHg. Cardiovascular system examination was normal. After 6 hours- CVS examination was normal with no pericardial friction rub.	Oxygen saturation-99% at room air. Respiratory system was normal.	Conscious and oriented. Central nervous system examinations were normal. Further, fine tremor was revealed.	The abdomen was soft and bowel sounds were present
7	Takotsubo Cardiomyopathy Associated with Thyrotoxicosis: A Case Report and Review of the Literature	Journal of community hospital internal medicine perspectives	2014	6	4:31750	Eliades, M., El-Maouche, D., Choudhary, C., Zinsmeister, B. and Burman, K.D.	24	F	71	N/M	USA	Region of the Americas	Abdominal pain, nausea, vomiting, confused with slurred speech, dizziness, dry mouth, sweating, palpitations, diarrhea, and a weight loss of 25 pounds (11.34kg) over a period of 6 weeks before presentation. Markedly confused.	−	−	−	−	−	−	−	Drowsy	Moderate	37	132	A	Moderate	Moderate	Moderate	N/M	60	60	−	UD	−	68.21	TS1 First combination	T2D of 15 years, as well as a remote history of colon cancer.	T2D	N/M	N/M	N/M	Glargine-insulin 12 units daily, aspart-insulin 10 units with meals, and metformin 500mg twice daily. Insulin infusion	N/M	T2D	Neck examination revealed a palpable thyroid gland weighing approximately 40g with no discrete masses or nodules, and no bruit. Skin was warm and had no edema in extremities.	BP-170/119 mmHg. Tachycardia with normal S1 and S2 and with no murmurs,rubs,orgallops; and displacement of apical impulse leftward	Respiratory rate-28/min,Chest examination revealed bibasilar rales.	Disoriented.	Hyperactive bowel sounds and a soft abdomen without abdominal tenderness or distension.
8	Thyroid storm associated with Graves' disease covered by diabetic ketoacidosis: A case report	Thyroid Research	2011	4	1:2-5	Osada, E., Hiroi, N., Sue, M., Masai, N., Iga, R., Shigemitsu, R., Oka, R., Miyagi, M., Iso, K., Kuboki, K. and Yoshino, G.	25	F	59	N/M	Japan	Western Pacific	2 days before- developed nausea, vomiting and diarrhea. 4 months prior- malaise and anorexia manifested but were left untreated.	18.67	7.257	−	Positive	Positive	−	Expanded	N/M	Mild	38.2	170	A	A	Moderate	Severe	N/M	75	75	−	UD	96.47	>99.99	TS1 First combination	N/M	N/M	N/M	N/M	N/M	N/M	N/M	T2D	The skin showed low turgor and was not moist. Upper eyelid edema was present, but there was no marked exophthalmos. Slight erosive swelling of the thyroid was noted.	BP-140/62 mmHg.	No chest abnormalities.	Consciousness level was E3, V3, M6 and total 12 points according to the Glasgow Coma Scale. No tremor was observed. There were no neurological abnormalities.	Borborygmus was enhanced but no other abnormalities were noted in the abdomen.
9	Case report: storm and acid, together… !	The American journal of the medical sciences	2011	342	6: 533-4	Gupta, S. and Kandpal, S.B.	22	F	32	N/M	USA	Region of the Americas	Sudden onset sharp chest pain (10/10 in severity) along with shortness of breath and palpitations. Mild moderate distress. Complained of worsening nausea and vomiting over the last 2 days.	24.17	7.16	4	Positive	−	282.17	29	Alert	Severe	36.56	170	A	A	Moderate	Mild	Poor compliance of anithyroid drug	55	45	Extra 10 points given by the reviewers for poor drug compliance	0.014	23.86	30.89	TS1 First combination	GD over 2 years ago	GD	N/M	N/M	Poor	N/M	N/M	T1D	No lower extremity edema and her skin was warm.	BP-170/80 mmHg. Regular tachycardia but no murmurs, rubs or gallops.	Respiratory rate-26 per minute, pulse oximetry showing oxygen saturation in the high 90s on 3 L oxygen by nasal cannula. Chest examination revealed crackles at both lung bases. PCO2-14mmHg.	Alert and oriented to time, place and person. Resting tremor in addition to proptosis. No focal neurologic deﬁcits	Abdominal examination was unrevealing.
10	Simultaneous presentation of type 1 diabetes and graves' disease	Scottish Medical Journal	2011	56	1: 1-2	Ahmad, F.A. and Mukhopadhyay, B.	21	F	56	N/M	UK	Europe	One-month complaint of increased fatigue, anxiety, polyuria, polydipsia and palpitations associated with 7 kg weight loss. In the 24 hours prior to admission, developed abdominal pain and vomiting.	48.5	−	3	Positive	Positive	−	−	N/M	Severe	38	130	N/M	N/M	Moderate	Moderate	N/M	60	N/M	−	<0.005	−	41	TS1 First combination	N/M	N/M	N/M	N/M	N/M	N/M	N/M	T1D	Ketotic dry mucous membranes and reduced skin turgor without pigmentation, unilateral exophthalmos was suspected but no goitre was palpable.	BP-112/65 mmHg	Developed signs of Kussmaul’s breathing, Respiratory rate-34 breaths/minute. Chest auscultation revealed bilateral basal crackles – thought to be due to aspiration.	Glasgow coma score (GCS) reduced at 14. On presentation no tremor evident at this point On 2nd day- A new postural tremor was now noted.	N/M
11	H1N1 infection-induced thyroid storm	Annals of Thoracic Medicine	2010	5	2:110-112	Baharoon, S.A.	21	F	31	Afghanize	Saudi Arabia	Eastern Mediterranean	Three-day history of high-grade fever, vomiting, cough, expectoration and increasing shortness of breath. Always felt hot. Conscious but irritable. After 48 hrs- tachypnea and restlessness.	25.11	7.2	10.7	Positive	−	306.91	−	N/M	Moderate	39.5	160	N/M	N/M	Moderate	Mild	Influenza A	80	N/M	−	< 0.01	−	−	TS2 Alternative combination	N/M	N/M	N/M	N/M	N/M	N/M	N/M	N/M	N/M	BP-100/55 mmHg	SaO2- 98% with 4 L simple face oxygen mask. Chest examination revealed presence of few bilateral basal crackles, pCO2 17.7 mmHg. Ventilated on Synchronized Intermittent Mandatory Ventilation (SIMV) mode with 60% FiO2, a tidal volume (Vt) of 450 and positive end-expiratory pressure (PEEP) of 5 mm Hg. Pulse oximetry was showing a saturation of (SaO2) 100%.	Neurological examination showed normal reactive pupils with no lateralization signs or neck stiffness.	N/M
12	Excess thyroid hormone and carbohydrate metabolism	Endocrine Practice	2009	15	3: 254-262	Potenza, M., Via, M.A. and Yanagisawa, R.T.	14	F	79	N/M	USA	Region of the Americas	Altered mental status and chest pain after several days of fatigue and general weakness. She had not been herself for most of the last week, with an unawareness of her surroundings and an inability to hold conversations. Appetite had diminished. Palpitations, shortness of breath, and 2 days of intense diarrhea and nausea.	18.78	7.22	−	−	Positive	−	22	Drowsy	Moderate	36.7	151	P	A	Moderate	Moderate	Under treated GD and Poor compliance of anithyroid drug	75	75	−	<0.01	−	56.63	TS1 First combination	GD- 5 yrs, T2D- 9 yrs	T2D	GD	Methimazole	Poor	Sulfonylurea and a thiazolidinedione	N/M	T2D	Answered simple questions. Skin was warm and dry. A small goiter without bruit observed. No exophthalmos. No lower extremity edema and no evidence of thyroid skin disease.	BP-112/72 mmHg. Cardiac examination revealed an irregular heart beat and tachycardia	Respiratory rate-23 breaths/min. Lungs were clear when auscultated.	Arousable.	Abdomen was soft and nontender without organomegaly.
13	Simultaneous Presentation of Thyrotoxicosis and Diabetic Ketoacidosis Resulted in Sudden Cardiac Arrest	Endocrine Journal	2007	54	6: 991-993	Yeo, K., Yang, Y., Chen, K., Peng, C. and Huang, C.	20	F	22	N/M	Taiwan	Western Pacific	Diffuse abdominal pain and vomiting for one day. Fatigue, marked palpitation, and restlessness.	46	7.26	9	Positive	−	−	−	N/M	Severe	38.3	160	A	A	Moderate	Mild	Poor compliance of anithyroid drug	65	65	−	4.6e-05	−	77.22	TS1 First combination	GD-6 months earlier and T1DM-two months later.	GD	T1DM	Anti-thyroid drug	Poor	Insulin injection	Poor	T1D	A grade II diffuse goiter was palpated. Bilateral exophthalmoses and dry skin without pigmentation were found.	BP-112/70 mmHg	Respiratory rate 24 breaths/min	Increased CNS activity	N/M
14	Thyroid storm concealing diabetic ketoacidosis leading to cardiac arrest	Resuscitation	2004	63	3: 345-347	Lin, C., Chen, S., Lee, C., Chen, W. and Ko, P.C.	14	F	29	N/M	Taiwan	Western Pacific	Palpitations, progressive fatigue and nausea for 3 days. 20 hrs after admission- lprogressively lethargic and dyspnoeic.	33.33	7.257	7.7	−	Positive	−	−	N/M	Severe	37.9	156	P	A	Moderate	Mild	Poor compliance of anithyroid drug	65	65	−	0.002	−	28.19	TS1 First combination	Uncontrolled hyperthyroidism for 3 years.	GD	N/M	N/M	Poor	N/M	N/M	T1D	Slim.	BP- 146/64 mmHg	Respiratory rate of 12 breaths/min, an oxygen saturation on room air of 98%.	N/M	N/M
15	Simultaneous presentation of Type 1 diabetes and thyrotoxicosis as a medical emergency	New Zealand Medical Journal	2004	117	1189: 1-2	Lim, D., Lunt, H., Ojala, R. and Turner, J.	17	F	47	Chinese	New Zeland	Western Pacific	One-month history of thirst, urinary frequency, weight loss and heat intolerance. In the week prior to hospital admission developed anorexia, nausea and palpitations.	24	7.28	14.1	Positive	−	−	−	Drowsy	Moderate	36.6	224	P	N/M	Moderate	N/M	N/M	45	N/M	−	0.02	−	−	−	N/M	N/M	N/M	N/M	N/M	N/M	N/M	T1D	Dehydrated. The thyroid gland was enlarged and a thyroid bruit audible. No lid lag or exophthalmos, the skin was dry and cool.	No significant cardiovascular compromise.	Respiratory rate-28 min-1.	Tremor was minimal. However, tremor became more noticeable by Day 2 of admission.	N/M
16	Association between diabetic ketoacidosis and thyrotoxicosis	Acta Diabetologica	2002	39	4: 235-237	Solá, E., Morillas, C., Garzón, S., Gómez-Balaguer, M. and Hernández-Mijares, A.	19	F	27	N/M	Spain	Eastern Mediterranean	Vomiting and abdominal pain	33.34	6.94	2.8	Positive	−	−	−	N/M	Severe	37.8	175	A	N/M	Moderate	N/M	Poor compliance of anithyroid drug	55	N/M	−	< 0.05	25.33	77.22	TS2 First combination	GD-three months later with T1DM after severe DKA	GD	T1DM	Propylthiouracil (200 mg daily)	Poor	Three insulin injections daily (42 IU per day).	N/M	T1D	Signs of autoimmune diabetes and diffuse goiter were observed.	BP-145/95 mmHg.	N/M	Slight tremor	N/M
17	Thyrotoxicosis masked by diabetic ketoacidosis: a fatal complication	Diabetes care	2001	24	1: 171	Kunishige, M., Sekimoto, E., Komatsu, M., Bando, Y., Uehara, H. and Izumi, K.	17	M	48	N/M	Japan	Western Pacific	General fatigue, a sore throat, and excessive thirst. Extremely confused. Agitated	42.39	7.151	5.6	Positive	−	−	−	Coma	Severe	37.8	140	P	N/M	N/M	Severe	Poor compliance of anithyroid drug	75	N/M	−	<0.03	51.83	79.92	TS1 First combination	T2D and GD. Diagnosed with DKA twice during previous visits	T2D, GD (Order N/M)		Methimazole (10 mg/day)	Poor	Insulin	Poor	T1D	Dry skin, injected tonsils, and a diffuse goiter, but no fever or exophthalmos.	Irregular tachycardia	Kussmaul respiration. PO2-120.4 mmHg, PCO2-16.7 mmHg,	N/M	N/M
18	Thyroid storm with normal serum triiodothyronine level during diabetic ketoacidosis	The Journal of the American Medical Association	1981	245	24: 2516-7	Ahmad, N. and Cohen, M.P.	17	F	18	N/M	USA	Region of the Americas	Sick and nauseated for at least three days before admission. Poor food intake during those 3 days. Vomited four times. Low back pain and passed several large, loose stools.	19.72	7.16	6.6	Positive	Positive	−	−	N/M	Severe	38.8	136	N/M	NM	Moderate	N/M	Automobile accident and poor compliance of anithyroid drug	55	N/M	−	−	2.696	121.14	TS2 Alternate combination	Symptomatic insulin-dependent diabetes developed approximately one year. Four months later, after an automobile accident, a diagnosis of Graves' disease with hyperthyroidism	T1D	GD	Propylthiouracil, 600 mg/day in three divided doses	Poor	Insulin, 85 units/ day.	N/M	T1D	Notably fatigued, exhausted, persistently retching, warm skin, warm moist palms. Bruits were heard over the thyroid gland, which was diffusely enlarged.	BP-98/60 mmHg	CO2- 19 mmol/l	Fine tremors of the hands.	N/M
19	Simultaneous presentation of thyrotoxic crisis and diabetic ketoacidosis	Postgraduate Medical Journal	1980	56	655: 354-355	Bridgman, J. F. and Pett, S.	18	F	18	N/M	UK	Europe	2-day history of generalized abdominal pain and vomiting. For one week polyuria and polydipsia.	24	−	6	−	−	−	−	N/M	Severe	40	180	N/M	NM	Moderate	N/M	N/M	65	N/M	−	−	−	−	TS2 Alternate combition	N/M	N/M	N/M	N/M	N/M	N/M	N/M	T1D	Dehydrated. A goitre and bilateral exophthalmos had become increasingly obvious.	BP- 80/60 mmHg	N/M	N/M	Generalized guarding and tenderness of the abdomen with absent bowel sounds
20	Simultaneous presentation of thyrotoxic crisis and diabetic ketoacidosis	Postgraduate Medical Journal	1980	56	655: 354-355	Bridgman, J. F. and Pett, S.	18	F	31	N/M	UK	Europe	3 weks history of weight loss, thirst and polyuria. 2 days before admission- persistant vomiting and generalized abdominal pain.	24	−	4	−	−	−	−	N/M	Severe	40	160	N/M	NM	Moderate	N/M	N/M	65	N/M	−	−	−	−	TS2 Alternate combition	N/M	N/M	N/M	N/M	N/M	N/M	N/M	T1D	Extremely restless, dehydrated. Marked exophthalmos, an enlarged thyroid with an associated bruit.	BP-100/60 mmHg	N/M	N/M	N/M
21	Acute hyperthyroidism in severe diabetic ketoacidosis	The American journal of the medical sciences	1961	241	443-7	Lakin, M., Bradley, R.F. and Bell, G.O.	16	F	24	N/M	USA	Region of the Americas	History of heat intolerance and sweating. Diffuse pains, nausea and vomiting.	36.89	−	−	−	−	306.89	36	Drowsy	Moderate	39.1	180	N/M	NM	Moderate	N/M	Pregnancy and prepartum hypothyroidism treated with desiccated thyroid	65	N/M	−	−	−	−	TS2 Alternate combition	Diabetes- 12 yrs and prepartum hypothyroidism	Diabetes	N/M	N/M	N/M	N/M	N/M	N/M	Signs of marked dehydration were noted. Thyroid gland diffusely elevated. Lid lag was noted.	BP- 110/0 mmHg	Kussmaul respiration, CO2 -6 mmol/l	N/M	N/M
22	Acute hyperthyroidism in severe diabetic ketoacidosis	The American journal of the medical sciences	1961	241	443-7	Lakin, M., Bradley, R.F. and Bell, G.O.	15	F	29	N/M	USA	Region of the Americas	3 days prior to admission frequent vomiting began.	30	−	−	−	−	−	−	Drowsy	Moderate	38.9	170	N/M	NM	Severe	N/M	Septicaemia	75	N/M	−	−	−	−	TS2 Alternate combition	Diabetic for about 1 month.	Diabetes	N/M	N/M	N/M	N/M	N/M	N/M	Expothalamous, diffusely enlarged thyroid gland revealed. Day following examination skin was dry	BP- 140/80 mmHg	Kussmaul respiration, CO2 11 vols.%	Marked tremor	N/M
23	Acute hyperthyroidism in severe diabetic ketoacidosis	The American journal of the medical sciences	1961	241	443-7	Lakin, M., Bradley, R.F. and Bell, G.O.	15	F	33	N/M	USA	Region of the Americas	Vomiting for 10 hours after admission. 2 hrs later admission- delirious and unconscious.	31.67	−	−	−	−	−	−	Stupor	Severe	38.4	120	N/M	NM	Moderate	Moderate	D & C performed	70	N/M	−	−	−	−	TS2 Alternate combition	Diabetes of 9 yrs.	Diabetes	N/M	N/M	N/M	N/M	N/M	N/M	A diffusely enlarged thyroid gland was palpable. Soft eyeballs	N/M	Kussmaul respirations, CO2-3 vols%	N/M	N/M
24	Acute hyperthyroidism in severe diabetic ketoacidosis	The American journal of the medical sciences	1961	241	443-7	Lakin, M., Bradley, R.F. and Bell, G.O.	15	F	38	N/M	USA	Region of the Americas	The night of admission awakened with interscapular pain, shortness of breath, nausea and vomitting. 18 hrs later admission complained of shoulder pain and began to vomit.	−	−	−	−	−	−	−	Alert	Mild	36.7	140	N/M	Mild	Moderate	N/M	N/M	50	N/M	−	−	−	−	TS2 Alternate combition	Diabetes for 11 yrs.	Diabetes	N/M	N/M	N/M	N/M	N/M	N/M	Sings of dehydration were present. Small firm thyroid glad and exopthalamus were found.	BP- 140/80 mmHg	Kussmaul respirations. CO2 18 vols.%.	Tremor was found.	N/M
25	Acute hyperthyroidism in severe diabetic ketoacidosis	The American journal of the medical sciences	1961	241	443-7	Lakin, M., Bradley, R.F. and Bell, G.O.	15	M	59	N/M	USA	Region of the Americas	Nausea, vomiting and labored breathing.	48.33	−	−	−	−	−	−	N/M	N/M	38.9	126	P	N/M	Moderate	N/M	N/M	55	N/M	−	−	−	−	TS2 Alternate combition	Diabetes for 5 yrs	Diabetes	N/M	N/M	N/M	N/M	N/M	N/M	Dry skin, the thyroid gland was enlarged and multinodular.	BP- 80/50 mmHg	Kussmaul respiration, CO2- 7mmol/l	N/M	N/M
26	Thyrotoxic crisis and diabetic ketoacidosis; report of a case	New England Journal of Medicine	1957	257	15: 697-701	Hanscom, D.H. and Ryan, R.J	18	F	32	N/M	USA	Region of the Americas	5 yrs- Exertional dyspnea, intolerance to heat, palpitation, weakness, irritability and weight loss despite an excellent appettite. Within 2 weeks- rapidly progressively irritability, weakness, lethargy, weight loss, polyuria, polydipsia, abdominal pain and vomiting.	32.22	−	−	Positive	−	−	−	Drowsy	Moderate	38.3	180	N/M	N/M	Moderate	Moderate	Under treated GD, automobile accident and Poor compliance of anithyroid drug	75	N/M	−	−	−	−	TS2 Alternate combition	Goiter- 8 yrs before, spleen was removed due to automobile accident 17 years ago.	GD	N/M	Methimazole and Lugol solution (4 months)	Poor	N/M	N/M	IGT	5yrs- bulging eyes, Extremely weak, Skin was hot, erythematous, velvety and dry. Bilateral exopthalmos and the thyroid gland was 3 times normal size and slightly nodular.	BP-120/0 mmHg	Kussmaul respiration and a fruit like odor to the breath noted. CO2- 8.1 mmol/l	Intermittenly delirious woman. The deep tendon reflexes were hypoactive.	The liver edge was palpable 2cm below the right costal margin.
[truncated: 33 more columns]
